# Supplementary material for: Putative neural and endocrine control of thermal acclimation in fish
Source: Conserv Physiol. 2025 Jun 17;13(1):coaf042. doi: 10.1093/conphys/coaf042 (PMC12204395; doi:10.1093/conphys/coaf042)
Supplement: Web_Material_coaf042 [file web_material_coaf042.zip]

Archive with 1 entries (1 files):
- Leeuwis_et_al_2025_Supplement .pdf
